# Supplementary material for: GHWR, a multi-method global heatwave and warm-spell record and toolbox
Source: Sci Data. 2018 Oct 30;5:180206. doi: 10.1038/sdata.2018.206 (PMC6207177; doi:10.1038/sdata.2018.206)
Supplement: Supplementary file 1 [file sdata2018206-isa1.zip]

Archive with 3 entries (3 files):
- i_Investigation.txt
- s_study_Sadegh.txt
- a_assay_Sadegh.txt
