# Supplementary material for: GHWR, a multi-method global heatwave and warm-spell record and toolbox
Source: Sci Data. 2018 Oct 30;5:180206. doi: 10.1038/sdata.2018.206 (PMC6207177; doi:10.1038/sdata.2018.206)
Supplement: Supplementary file 1 [file sdata2018206-isa1.zip › i_Investigation.txt]

# Investigation File generated for Scientific Data with Investigation File Authoring Tool version 0.1.0 on 25/07/2018 - This metadata file is CC0
ONTOLOGY SOURCE REFERENCE
Term Source Name	OMIT	ERO	OBI	ENVO	IAO
Term Source File	http://data.bioontology.org/ontologies/OMIT	http://data.bioontology.org/ontologies/ERO	http://data.bioontology.org/ontologies/OBI	http://data.bioontology.org/ontologies/ENVO	http://data.bioontology.org/ontologies/IAO
Term Source Version	OBO 4.0-12122013-2338	2013-08-02	2014-08-18		2015-02-23
Term Source Description	Ontology for MicroRNA Target	Eagle-I Research Resource Ontology	Ontology for Biomedical Investigations	Environment Ontology	Information Artifact Ontology
INVESTIGATION
Investigation Identifier
Investigation Title
Investigation Description
Investigation Submission Date
Investigation Public Release Date
INVESTIGATION PUBLICATIONS
Investigation PubMed ID
Investigation Publication DOI
Investigation Publication Author List
Investigation Publication Title
Investigation Publication Status
Investigation Publication Status Term Accession Number
Investigation Publication Status Term Source REF
INVESTIGATION CONTACTS
Investigation Person Last Name
Investigation Person Mid Initials
Investigation Person First Name
Investigation Person Address
Investigation Person Phone
Investigation Person Fax
Investigation Person Email
Investigation Person Affiliation
Investigation Person Roles
Investigation Person Roles Term Accession Number
Investigation Person Roles Term Source REF
STUDY
Study Identifier	10.1038/sdata.2018.206
Study Title	GHWR, a multi-method global heatwave and warm-spell record and toolbox
Study Submission Date	15/02/2018
Study Public Release Date	30/10/2018
Study Description	http://www.nature.com/articles/sdata2018206#abstract
Study File Name	s_study_Sadegh.txt
Comment[Subject Keywords]	///;//
Comment[Manuscript Licence]	CC BY-4.0
Comment[Experimental Metadata Licence]	CC0
Comment[Supplementary Information File Name]	
Comment[Supplementary Information File Type]	x-zip-compressed
Comment[Supplementary Information File URL]	http://www.nature.com/articles/sdata2018206#supplementary-information
Comment[Data Repository]	figshare
Comment[Data Record Accession]	doi:10.6084/m9.figshare.c.4004668
Comment[Data Record URI]	https://doi.org/10.6084/m9.figshare.c.4004668
STUDY DESIGN DESCRIPTORS
Study Design Type	source-based data analysis objective	protocol optimization design
Study Design Type Term Accession Number	ERO:0100121	OBI:0001401
Study Design Type Term Source REF	ERO	OBI
STUDY PUBLICATIONS
Study PubMed ID
Study Publication DOI
Study Publication Author List
Study Publication Title
Study Publication Status
Study Publication Status Term Accession Number
Study Publication Status Term Source REF
STUDY FACTORS
Study Factor Name
Study Factor Type
Study Factor Type Term Accession Number
Study Factor Type Term Source REF
STUDY ASSAYS
Study Assay Measurement Type	increased temperature
Study Assay Measurement Type Term Accession Number	PATO:0001305
Study Assay Measurement Type Term Source REF	ENVO
Study Assay Technology Type	data item extraction from journal article
Study Assay Technology Type Term Accession Number	IAO:0000443
Study Assay Technology Type Term Source REF	IAO
Study Assay Technology Platform	""
Study Assay File Name	a_assay_Sadegh.txt
STUDY PROTOCOLS
Study Protocol Name	Literature search	Analysis of heatwave definitions
Study Protocol Type	selection	source-based data analysis objective
Study Protocol Type Term Accession Number	OBI:0001928	ERO:0100121
Study Protocol Type Term Source REF	OBI	ERO
Study Protocol Description		
Study Protocol URI	""	""
Study Protocol Version		
Study Protocol Parameters Name	""	""
Study Protocol Parameters Name Term Accession Number	""	""
Study Protocol Parameters Name Term Source REF	""	""
Study Protocol Components Name	""	""
Study Protocol Components Type	""	""
Study Protocol Components Type Term Accession Number	""	""
Study Protocol Components Type Term Source REF	""	""
STUDY CONTACTS
Study Person Last Name	Raei	Nikoo	AghaKouchak	Mazdiyasni	Sadegh
Study Person First Name	Ehsan	Mohammad Reza	Amir	Omid	Mojtaba
Study Person Mid Initials					
Study Person Email	""	""	""	""	mojtabasadegh@boisestate.edu
Study Person Phone					
Study Person Fax					
Study Person Address					
Study Person Affiliation	Shiraz University, Shiraz, Iran	Shiraz University, Shiraz, Iran	University of California, Irvine, CA, USA	University of California, Irvine, CA, USA	Boise State University, Boise, ID, USA
Study Person Roles					
Study Person Roles Term Accession Number					
Study Person Roles Term Source REF					
Comment[Study Person ORCID]					0000-0003-1775-5445
Comment[Funder]					
Comment[FundRef ID]					
Comment[Funder Term Source REF]					
Comment[Grant Identifier]					
