# Supplementary material for: GHWR, a multi-method global heatwave and warm-spell record and toolbox
Source: Sci Data. 2018 Oct 30;5:180206. doi: 10.1038/sdata.2018.206 (PMC6207177; doi:10.1038/sdata.2018.206)
Supplement: Supplementary file 1 [file sdata2018206-isa1.zip › s_study_Sadegh.txt]

Source Name	Characteristics[geographical location]	Term Source REF	Term Accession Number	Characteristics[environment type]	Term Source REF	Term Accession Number	Protocol REF	Sample Name
Literature search for heatwave defintions	Earth (Planet)	OMIT	OMIT:0018724	temperature of environmental material	ENVO	ENVO:09200000	Literature search	Constant temperature threshold approach
Literature search for heatwave defintions	Earth (Planet)	OMIT	OMIT:0018724	temperature of environmental material	ENVO	ENVO:09200000	Literature search	PDF-derived temperature threshold
Literature search for heatwave defintions	Earth (Planet)	OMIT	OMIT:0018724	temperature of environmental material	ENVO	ENVO:09200000	Literature search	Summer-derived threshold approach
Literature search for heatwave defintions	Earth (Planet)	OMIT	OMIT:0018724	temperature of environmental material	ENVO	ENVO:09200000	Literature search	Excess heat factor
Literature search for heatwave defintions	Earth (Planet)	OMIT	OMIT:0018724	temperature of environmental material	ENVO	ENVO:09200000	Literature search	Standardized heat index
