# Supplementary material for: GHWR, a multi-method global heatwave and warm-spell record and toolbox
Source: Sci Data. 2018 Oct 30;5:180206. doi: 10.1038/sdata.2018.206 (PMC6207177; doi:10.1038/sdata.2018.206)
Supplement: Supplementary file 1 [file sdata2018206-isa1.zip › a_assay_Sadegh.txt]

Sample Name	Protocol REF	Assay Name	Raw Data File	Comment[Data Repository]	Comment[Data Record Accession]	Comment[Data Record URI]
Constant temperature threshold approach	Analysis of heatwave definitions	Constant temperature threshold approach	doi:10.6084/m9.figshare.c.4004668	figshare	doi:10.6084/m9.figshare.c.4004668	https://doi.org/10.6084/m9.figshare.c.4004668
PDF-derived temperature threshold	Analysis of heatwave definitions	PDF-derived temperature threshold	doi:10.6084/m9.figshare.c.4004668	figshare	doi:10.6084/m9.figshare.c.4004668	https://doi.org/10.6084/m9.figshare.c.4004668
Summer-derived threshold approach	Analysis of heatwave definitions	Summer-derived threshold approach	doi:10.6084/m9.figshare.c.4004668	figshare	doi:10.6084/m9.figshare.c.4004668	https://doi.org/10.6084/m9.figshare.c.4004668
Excess heat factor	Analysis of heatwave definitions	Excess heat factor	doi:10.6084/m9.figshare.c.4004668	figshare	doi:10.6084/m9.figshare.c.4004668	https://doi.org/10.6084/m9.figshare.c.4004668
Standardized heat index	Analysis of heatwave definitions	Standardized heat index	doi:10.6084/m9.figshare.c.4004668	figshare	doi:10.6084/m9.figshare.c.4004668	https://doi.org/10.6084/m9.figshare.c.4004668
